# Supplementary material for: Efficient syntheses of (–)-crinine and (–)-aspidospermidine, and the formal synthesis of (–)-minfiensine by enantioselective intramolecular dearomative cyclization
Source: Chem Sci. 2017 Jul 3;8(9):6247–56. doi: 10.1039/c7sc01859b (PMC5628388; doi:10.1039/c7sc01859b)
Supplement: Supplementary file 2 [file SC-008-C7SC01859B-s002.cif]

# Electronic Supplementary Material (ESI) for Chemical Science.
# This journal is © The Royal Society of Chemistry 2017

####################################################################### 
# 
# This file contains crystal structure data downloaded from the 
# Cambridge Structural Database (CSD) hosted by the Cambridge 
# Crystallographic Data Centre (CCDC).
# 
# Full information about CCDC data access policies and citation 
# guidelines are available at http://www.ccdc.cam.ac.uk/access/V1 
# 
# Audit and citation data items may have been added by the CCDC. 
# Please retain this information to preserve the provenance of 
# this file and to allow appropriate attribution of the data. 
# 
#######################################################################

data_cu_50512aa
_database_code_depnum_ccdc_archive 'CCDC 1444649'
_audit_update_record             
;
2015-12-29 deposited with the CCDC.
2017-07-03 downloaded from the CCDC.
;

_audit_creation_method           SHELXL-2013
_chemical_name_systematic        
; 
 ? 
;
_chemical_name_common            ?
_chemical_melting_point          ?
_chemical_formula_moiety         ?
_chemical_formula_sum            'C20 H32 N3 O6 P'
_chemical_formula_weight         441.45

loop_
_atom_type_symbol
_atom_type_description
_atom_type_scat_dispersion_real
_atom_type_scat_dispersion_imag
_atom_type_scat_source
C C 0.0181 0.0091 'International Tables Vol C Tables 4.2.6.8 and 6.1.1.4'
H H 0.0000 0.0000 'International Tables Vol C Tables 4.2.6.8 and 6.1.1.4'
N N 0.0311 0.0180 'International Tables Vol C Tables 4.2.6.8 and 6.1.1.4'
O O 0.0492 0.0322 'International Tables Vol C Tables 4.2.6.8 and 6.1.1.4'
P P 0.2955 0.4335 'International Tables Vol C Tables 4.2.6.8 and 6.1.1.4'

_space_group_crystal_system      orthorhombic
_space_group_IT_number           18
_space_group_name_H-M_alt        'P 21 21 2'
_space_group_name_Hall           'P 2 2ab'

_shelx_space_group_comment       
; 
The symmetry employed for this shelxl refinement is uniquely defined 
by the following loop, which should always be used as a source of 
symmetry information in preference to the above space-group names. 
They are only intended as comments. 
;

loop_
_space_group_symop_operation_xyz
'x, y, z'
'-x, -y, z'
'-x+1/2, y+1/2, -z'
'x+1/2, -y+1/2, -z'

_cell_length_a                   11.8092(4)
_cell_length_b                   22.5105(7)
_cell_length_c                   8.1573(3)
_cell_angle_alpha                90
_cell_angle_beta                 90
_cell_angle_gamma                90
_cell_volume                     2168.46(13)
_cell_formula_units_Z            4
_cell_measurement_temperature    223(2)
_cell_measurement_reflns_used    6103
_cell_measurement_theta_min      3.93
_cell_measurement_theta_max      69.65

_exptl_crystal_description       block
_exptl_crystal_colour            colourless
_exptl_crystal_density_meas      ?
_exptl_crystal_density_method    ?
_exptl_crystal_density_diffrn    1.352
_exptl_crystal_F_000             944
_exptl_transmission_factor_min   ?
_exptl_transmission_factor_max   ?
_exptl_crystal_size_max          0.390
_exptl_crystal_size_mid          0.290
_exptl_crystal_size_min          0.270
_exptl_absorpt_coefficient_mu    1.483
_shelx_estimated_absorpt_T_min   0.595
_shelx_estimated_absorpt_T_max   0.690
_exptl_absorpt_correction_type   multi-scan
_exptl_absorpt_correction_T_min  0.474
_exptl_absorpt_correction_T_max  0.753
_exptl_absorpt_process_details   sadabs

_exptl_special_details           
; 
 ? 
;

_diffrn_ambient_temperature      223(2)
_diffrn_radiation_wavelength     1.54178
_diffrn_radiation_type           CuK\a
_diffrn_source                   ?
_diffrn_measurement_device_type  'Bruker APEX-II CCD'
_diffrn_measurement_method       '\f and \w scans'
_diffrn_detector_area_resol_mean ?
_diffrn_reflns_number            10772
_diffrn_reflns_av_unetI/netI     0.0395
_diffrn_reflns_av_R_equivalents  0.0335
_diffrn_reflns_limit_h_min       -12
_diffrn_reflns_limit_h_max       14
_diffrn_reflns_limit_k_min       -27
_diffrn_reflns_limit_k_max       24
_diffrn_reflns_limit_l_min       -9
_diffrn_reflns_limit_l_max       9
_diffrn_reflns_theta_min         3.927
_diffrn_reflns_theta_max         67.965
_diffrn_reflns_theta_full        67.679
_diffrn_measured_fraction_theta_max 0.936
_diffrn_measured_fraction_theta_full 0.938
_diffrn_reflns_Laue_measured_fraction_max 0.936
_diffrn_reflns_Laue_measured_fraction_full 0.938
_diffrn_reflns_point_group_measured_fraction_max 0.893
_diffrn_reflns_point_group_measured_fraction_full 0.896
_reflns_number_total             3536
_reflns_number_gt                3394
_reflns_threshold_expression     'I > 2\s(I)'
_reflns_Friedel_coverage         0.659
_reflns_Friedel_fraction_max     0.835
_reflns_Friedel_fraction_full    0.839

_reflns_special_details          
; 
 Reflections were merged by SHELXL according to the crystal 
 class for the calculation of statistics and refinement. 
  
 _reflns_Friedel_fraction is defined as the number of unique 
 Friedel pairs measured divided by the number that would be 
 possible theoretically, ignoring centric projections and 
 systematic absences. 
;

_computing_data_collection       'Bruker APEX2'
_computing_cell_refinement       'Bruker SAINT'
_computing_data_reduction        'Bruker SAINT'
_computing_structure_solution    'SHELXS-97 (Sheldrick, 2008)'
_computing_structure_refinement  'SHELXL-2013 (Sheldrick, 2013)'
_computing_molecular_graphics    'Bruker SHELXTL'
_computing_publication_material  'Bruker SHELXTL'

_refine_special_details          
; 
 ? 
;
_refine_ls_structure_factor_coef Fsqd
_refine_ls_matrix_type           full
_refine_ls_weighting_scheme      calc
_refine_ls_weighting_details     
; 
 w=1/[\s^2^(Fo^2^)+(0.0567P)^2^+0.0896P] 
 where P=(Fo^2^+2Fc^2^)/3 
;
_atom_sites_solution_primary     ?
_atom_sites_solution_secondary   ?
_atom_sites_solution_hydrogens   mixed
_refine_ls_hydrogen_treatment    mixed
_refine_ls_extinction_method     none
_refine_ls_extinction_coef       .
_refine_ls_abs_structure_details 
; 
 Flack x determined using 1295 quotients [(I+)-(I-)]/[(I+)+(I-)] 
 (Parsons and Flack (2004), Acta Cryst. A60, s61). 
;
_refine_ls_abs_structure_Flack   0.026(12)
_chemical_absolute_configuration ?
_refine_ls_number_reflns         3536
_refine_ls_number_parameters     291
_refine_ls_number_restraints     5
_refine_ls_R_factor_all          0.0352
_refine_ls_R_factor_gt           0.0339
_refine_ls_wR_factor_ref         0.0891
_refine_ls_wR_factor_gt          0.0881
_refine_ls_goodness_of_fit_ref   1.055
_refine_ls_restrained_S_all      1.055
_refine_ls_shift/su_max          0.002
_refine_ls_shift/su_mean         0.000

loop_
_atom_site_label
_atom_site_type_symbol
_atom_site_fract_x
_atom_site_fract_y
_atom_site_fract_z
_atom_site_U_iso_or_equiv
_atom_site_adp_type
_atom_site_occupancy
_atom_site_site_symmetry_order
_atom_site_calc_flag
_atom_site_refinement_flags_posn
_atom_site_refinement_flags_adp
_atom_site_refinement_flags_occupancy
_atom_site_disorder_assembly
_atom_site_disorder_group
P1 P 0.70236(5) 0.57810(3) -0.11329(8) 0.02688(17) Uani 1 1 d . . . . .
N1 N 0.78098(17) 0.63226(9) -0.0389(3) 0.0281(4) Uani 1 1 d . . . . .
N2 N 0.6916(2) 0.58748(11) -0.3135(3) 0.0359(5) Uani 1 1 d . . . . .
N3 N 0.5759(2) 0.58743(11) -0.0331(3) 0.0401(6) Uani 1 1 d . . . . .
O1 O 0.75119(15) 0.51889(8) -0.0752(2) 0.0319(4) Uani 1 1 d . . . . .
O2 O 1.14999(16) 0.56679(9) -0.2721(2) 0.0357(4) Uani 1 1 d D . . . .
O3 O 1.09073(16) 0.57776(10) 0.4036(3) 0.0398(4) Uani 1 1 d D . . . .
O4 O 0.93669(19) 0.78702(11) 0.5842(3) 0.0563(7) Uani 1 1 d . . . . .
O5 O 0.7513(2) 0.81181(11) 0.5245(3) 0.0568(7) Uani 1 1 d . . . . .
C1 C 0.9053(2) 0.63684(11) -0.0519(3) 0.0261(5) Uani 1 1 d . . . . .
H1 H 0.9210 0.6756 -0.1047 0.031 Uiso 1 1 calc R U . . .
C2 C 0.9631(2) 0.59000(11) -0.1578(3) 0.0279(5) Uani 1 1 d . . . . .
H2A H 0.9213 0.5846 -0.2605 0.034 Uiso 1 1 calc R U . . .
H2B H 0.9653 0.5519 -0.0999 0.034 Uiso 1 1 calc R U . . .
C3 C 1.0832(2) 0.61151(11) -0.1933(3) 0.0289(5) Uani 1 1 d . . . . .
H3A H 1.0767 0.6451 -0.2711 0.035 Uiso 1 1 calc R U . . .
C4 C 1.1395(2) 0.63508(12) -0.0416(4) 0.0316(5) Uani 1 1 d . . . . .
H4 H 1.2183 0.6410 -0.0446 0.038 Uiso 1 1 calc R U . . .
C5 C 1.0856(2) 0.64815(10) 0.0962(3) 0.0285(5) Uani 1 1 d . . . . .
H5 H 1.1283 0.6634 0.1839 0.034 Uiso 1 1 calc R U . . .
C6 C 0.95932(19) 0.63998(10) 0.1213(3) 0.0249(5) Uani 1 1 d . . . . .
C7 C 0.9049(2) 0.69143(11) 0.2153(3) 0.0276(5) Uani 1 1 d . . . . .
C8 C 0.9604(2) 0.71686(11) 0.3515(4) 0.0330(6) Uani 1 1 d . . . . .
H8 H 1.0347 0.7057 0.3792 0.040 Uiso 1 1 calc R U . . .
C9 C 0.9030(2) 0.75814(12) 0.4421(4) 0.0372(6) Uani 1 1 d . . . . .
C10 C 0.7920(2) 0.77360(11) 0.4070(4) 0.0381(6) Uani 1 1 d . . . . .
C11 C 0.7362(2) 0.75014(12) 0.2754(4) 0.0365(6) Uani 1 1 d . . . . .
H11 H 0.6612 0.7611 0.2515 0.044 Uiso 1 1 calc R U . . .
C12 C 0.7945(2) 0.70915(10) 0.1772(3) 0.0301(5) Uani 1 1 d . . . . .
C13 C 0.7348(2) 0.68820(12) 0.0238(3) 0.0331(6) Uani 1 1 d . . . . .
H13A H 0.6541 0.6829 0.0476 0.040 Uiso 1 1 calc R U . . .
H13B H 0.7417 0.7188 -0.0611 0.040 Uiso 1 1 calc R U . . .
C14 C 0.6969(3) 0.64478(15) -0.3926(4) 0.0496(7) Uani 1 1 d . . . . .
H14A H 0.7408 0.6416 -0.4926 0.074 Uiso 1 1 calc R U . . .
H14B H 0.7325 0.6732 -0.3195 0.074 Uiso 1 1 calc R U . . .
H14C H 0.6208 0.6580 -0.4187 0.074 Uiso 1 1 calc R U . . .
C15 C 0.6535(3) 0.53899(18) -0.4167(4) 0.0571(9) Uani 1 1 d . . . . .
H15A H 0.5767 0.5467 -0.4532 0.086 Uiso 1 1 calc R U . . .
H15B H 0.6554 0.5022 -0.3549 0.086 Uiso 1 1 calc R U . . .
H15C H 0.7030 0.5357 -0.5112 0.086 Uiso 1 1 calc R U . . .
C16 C 0.4792(3) 0.6125(2) -0.1168(6) 0.0657(10) Uani 1 1 d . . . . .
H16A H 0.4139 0.5870 -0.1006 0.099 Uiso 1 1 calc R U . . .
H16B H 0.4955 0.6156 -0.2331 0.099 Uiso 1 1 calc R U . . .
H16C H 0.4633 0.6517 -0.0729 0.099 Uiso 1 1 calc R U . . .
C17 C 0.5615(3) 0.57983(17) 0.1442(5) 0.0566(9) Uani 1 1 d . . . . .
H17A H 0.5569 0.6185 0.1962 0.085 Uiso 1 1 calc R U . . .
H17B H 0.6257 0.5582 0.1882 0.085 Uiso 1 1 calc R U . . .
H17C H 0.4925 0.5578 0.1654 0.085 Uiso 1 1 calc R U . . .
C18 C 0.9344(2) 0.58137(11) 0.2158(3) 0.0289(5) Uani 1 1 d . . . . .
H18A H 0.8526 0.5743 0.2112 0.035 Uiso 1 1 calc R U . . .
H18B H 0.9711 0.5488 0.1563 0.035 Uiso 1 1 calc R U . . .
C19 C 0.9707(2) 0.57759(11) 0.3932(3) 0.0297(5) Uani 1 1 d . . . . .
H19A H 0.9400 0.6115 0.4541 0.036 Uiso 1 1 calc R U . . .
H19B H 0.9408 0.5411 0.4423 0.036 Uiso 1 1 calc R U . . .
C20 C 0.8494(3) 0.82977(19) 0.6131(6) 0.0686(12) Uani 1 1 d . . . . .
H20A H 0.8324 0.8320 0.7305 0.082 Uiso 1 1 calc R U . . .
H20B H 0.8742 0.8691 0.5762 0.082 Uiso 1 1 calc R U . . .
O6 O 0.7160(2) 0.45649(12) 0.2262(3) 0.0509(6) Uani 1 1 d D . . . .
H3 H 1.108(3) 0.5688(16) 0.499(4) 0.042(9) Uiso 1 1 d D . . . .
H2 H 1.172(3) 0.5381(16) -0.211(4) 0.043(10) Uiso 1 1 d D . . . .
H1A H 0.730(4) 0.470(2) 0.135(5) 0.085(16) Uiso 1 1 d D . . . .
H1B H 0.777(4) 0.450(3) 0.281(6) 0.11(2) Uiso 1 1 d D . . . .

loop_
_atom_site_aniso_label
_atom_site_aniso_U_11
_atom_site_aniso_U_22
_atom_site_aniso_U_33
_atom_site_aniso_U_23
_atom_site_aniso_U_13
_atom_site_aniso_U_12
P1 0.0236(3) 0.0275(3) 0.0296(3) 0.0011(3) -0.0022(3) 0.0012(2)
N1 0.0232(10) 0.0268(10) 0.0342(10) -0.0015(9) -0.0010(9) 0.0056(8)
N2 0.0367(12) 0.0388(12) 0.0321(11) 0.0003(11) -0.0055(10) -0.0001(9)
N3 0.0255(11) 0.0428(13) 0.0521(14) 0.0037(12) 0.0017(11) 0.0025(9)
O1 0.0319(8) 0.0288(9) 0.0350(9) 0.0019(8) -0.0019(8) 0.0021(7)
O2 0.0350(10) 0.0420(11) 0.0301(8) 0.0000(9) 0.0022(8) 0.0127(8)
O3 0.0324(9) 0.0564(12) 0.0305(9) 0.0048(10) -0.0042(9) 0.0024(8)
O4 0.0438(12) 0.0622(14) 0.0629(15) -0.0384(13) 0.0004(12) 0.0001(9)
O5 0.0468(12) 0.0517(13) 0.0719(16) -0.0334(14) 0.0103(12) 0.0068(10)
C1 0.0243(11) 0.0245(11) 0.0295(11) 0.0007(10) -0.0001(10) 0.0016(8)
C2 0.0281(13) 0.0296(12) 0.0261(11) -0.0032(11) 0.0004(10) 0.0017(9)
C3 0.0262(12) 0.0305(12) 0.0301(12) 0.0022(12) 0.0042(11) 0.0057(9)
C4 0.0238(12) 0.0330(13) 0.0379(13) 0.0032(12) 0.0014(11) -0.0005(9)
C5 0.0239(11) 0.0268(11) 0.0347(12) -0.0010(11) -0.0025(11) 0.0000(8)
C6 0.0239(11) 0.0219(10) 0.0288(11) -0.0015(11) -0.0012(10) 0.0019(8)
C7 0.0281(12) 0.0224(11) 0.0325(12) 0.0003(11) 0.0036(11) 0.0006(8)
C8 0.0279(12) 0.0315(12) 0.0396(14) -0.0052(13) 0.0019(12) -0.0016(9)
C9 0.0361(14) 0.0329(13) 0.0427(14) -0.0122(13) 0.0054(13) -0.0049(10)
C10 0.0404(13) 0.0250(12) 0.0490(16) -0.0104(13) 0.0116(15) 0.0033(10)
C11 0.0340(14) 0.0265(12) 0.0489(15) -0.0003(13) 0.0024(13) 0.0087(9)
C12 0.0307(12) 0.0214(10) 0.0382(13) -0.0001(11) 0.0012(12) 0.0032(9)
C13 0.0299(13) 0.0281(12) 0.0413(14) -0.0001(13) -0.0043(12) 0.0108(9)
C14 0.0573(19) 0.0509(17) 0.0406(14) 0.0157(16) -0.0046(17) 0.0034(14)
C15 0.065(2) 0.061(2) 0.0451(18) -0.0053(17) -0.0186(17) -0.0039(16)
C16 0.0272(14) 0.094(3) 0.075(2) 0.004(3) -0.0051(19) 0.0140(16)
C17 0.0477(18) 0.062(2) 0.060(2) 0.0128(19) 0.0189(17) 0.0123(14)
C18 0.0281(12) 0.0249(12) 0.0337(12) 0.0004(11) -0.0021(11) 0.0003(9)
C19 0.0310(12) 0.0280(11) 0.0300(11) 0.0021(12) 0.0020(11) 0.0039(9)
C20 0.0487(19) 0.073(2) 0.085(3) -0.052(2) 0.010(2) -0.0022(16)
O6 0.0370(11) 0.0624(14) 0.0534(13) 0.0185(12) 0.0041(12) 0.0081(10)

_geom_special_details            
; 
 All esds (except the esd in the dihedral angle between two l.s. planes) 
 are estimated using the full covariance matrix.  The cell esds are taken 
 into account individually in the estimation of esds in distances, angles 
 and torsion angles; correlations between esds in cell parameters are only 
 used when they are defined by crystal symmetry.  An approximate (isotropic) 
 treatment of cell esds is used for estimating esds involving l.s. planes. 
;

loop_
_geom_bond_atom_site_label_1
_geom_bond_atom_site_label_2
_geom_bond_distance
_geom_bond_site_symmetry_2
_geom_bond_publ_flag
P1 O1 1.4852(18) . ?
P1 N3 1.644(2) . ?
P1 N1 1.648(2) . ?
P1 N2 1.652(2) . ?
N1 C13 1.464(3) . ?
N1 C1 1.476(3) . ?
N2 C14 1.443(4) . ?
N2 C15 1.450(4) . ?
N3 C16 1.445(4) . ?
N3 C17 1.466(5) . ?
O2 C3 1.431(3) . ?
O2 H2 0.86(3) . ?
O3 C19 1.420(3) . ?
O3 H3 0.83(4) . ?
O4 C9 1.388(4) . ?
O4 C20 1.429(4) . ?
O5 C10 1.375(4) . ?
O5 C20 1.425(4) . ?
C1 C2 1.524(3) . ?
C1 C6 1.552(3) . ?
C1 H1 0.9900 . ?
C2 C3 1.526(3) . ?
C2 H2A 0.9800 . ?
C2 H2B 0.9800 . ?
C3 C4 1.502(4) . ?
C3 H3A 0.9900 . ?
C4 C5 1.325(4) . ?
C4 H4 0.9400 . ?
C5 C6 1.516(3) . ?
C5 H5 0.9400 . ?
C6 C7 1.531(3) . ?
C6 C18 1.556(3) . ?
C7 C12 1.397(4) . ?
C7 C8 1.411(4) . ?
C8 C9 1.367(4) . ?
C8 H8 0.9400 . ?
C9 C10 1.385(4) . ?
C10 C11 1.366(4) . ?
C11 C12 1.403(4) . ?
C11 H11 0.9400 . ?
C12 C13 1.512(4) . ?
C13 H13A 0.9800 . ?
C13 H13B 0.9800 . ?
C14 H14A 0.9700 . ?
C14 H14B 0.9700 . ?
C14 H14C 0.9700 . ?
C15 H15A 0.9700 . ?
C15 H15B 0.9700 . ?
C15 H15C 0.9700 . ?
C16 H16A 0.9700 . ?
C16 H16B 0.9700 . ?
C16 H16C 0.9700 . ?
C17 H17A 0.9700 . ?
C17 H17B 0.9700 . ?
C17 H17C 0.9700 . ?
C18 C19 1.512(4) . ?
C18 H18A 0.9800 . ?
C18 H18B 0.9800 . ?
C19 H19A 0.9800 . ?
C19 H19B 0.9800 . ?
C20 H20A 0.9800 . ?
C20 H20B 0.9800 . ?
O6 H1A 0.82(4) . ?
O6 H1B 0.86(4) . ?

loop_
_geom_angle_atom_site_label_1
_geom_angle_atom_site_label_2
_geom_angle_atom_site_label_3
_geom_angle
_geom_angle_site_symmetry_1
_geom_angle_site_symmetry_3
_geom_angle_publ_flag
O1 P1 N3 112.60(12) . . ?
O1 P1 N1 111.60(11) . . ?
N3 P1 N1 105.71(12) . . ?
O1 P1 N2 110.57(12) . . ?
N3 P1 N2 107.87(13) . . ?
N1 P1 N2 108.25(12) . . ?
C13 N1 C1 109.61(19) . . ?
C13 N1 P1 123.70(17) . . ?
C1 N1 P1 125.84(16) . . ?
C14 N2 C15 115.2(3) . . ?
C14 N2 P1 123.6(2) . . ?
C15 N2 P1 120.1(2) . . ?
C16 N3 C17 114.8(3) . . ?
C16 N3 P1 125.4(3) . . ?
C17 N3 P1 118.9(2) . . ?
C3 O2 H2 116(2) . . ?
C19 O3 H3 108(2) . . ?
C9 O4 C20 104.3(3) . . ?
C10 O5 C20 104.3(2) . . ?
N1 C1 C2 116.0(2) . . ?
N1 C1 C6 110.3(2) . . ?
C2 C1 C6 111.32(19) . . ?
N1 C1 H1 106.2 . . ?
C2 C1 H1 106.2 . . ?
C6 C1 H1 106.2 . . ?
C1 C2 C3 107.7(2) . . ?
C1 C2 H2A 110.2 . . ?
C3 C2 H2A 110.2 . . ?
C1 C2 H2B 110.2 . . ?
C3 C2 H2B 110.2 . . ?
H2A C2 H2B 108.5 . . ?
O2 C3 C4 112.0(2) . . ?
O2 C3 C2 112.0(2) . . ?
C4 C3 C2 111.5(2) . . ?
O2 C3 H3A 107.0 . . ?
C4 C3 H3A 107.0 . . ?
C2 C3 H3A 107.0 . . ?
C5 C4 C3 124.4(2) . . ?
C5 C4 H4 117.8 . . ?
C3 C4 H4 117.8 . . ?
C4 C5 C6 124.1(2) . . ?
C4 C5 H5 118.0 . . ?
C6 C5 H5 118.0 . . ?
C5 C6 C7 112.9(2) . . ?
C5 C6 C1 106.7(2) . . ?
C7 C6 C1 108.55(19) . . ?
C5 C6 C18 110.82(19) . . ?
C7 C6 C18 108.3(2) . . ?
C1 C6 C18 109.55(18) . . ?
C12 C7 C8 119.5(2) . . ?
C12 C7 C6 119.7(2) . . ?
C8 C7 C6 120.4(2) . . ?
C9 C8 C7 118.1(2) . . ?
C9 C8 H8 121.0 . . ?
C7 C8 H8 121.0 . . ?
C8 C9 C10 121.9(3) . . ?
C8 C9 O4 128.9(3) . . ?
C10 C9 O4 109.0(2) . . ?
C11 C10 O5 128.4(3) . . ?
C11 C10 C9 121.4(3) . . ?
O5 C10 C9 110.1(3) . . ?
C10 C11 C12 117.8(3) . . ?
C10 C11 H11 121.1 . . ?
C12 C11 H11 121.1 . . ?
C7 C12 C11 121.2(2) . . ?
C7 C12 C13 122.0(2) . . ?
C11 C12 C13 116.7(2) . . ?
N1 C13 C12 112.5(2) . . ?
N1 C13 H13A 109.1 . . ?
C12 C13 H13A 109.1 . . ?
N1 C13 H13B 109.1 . . ?
C12 C13 H13B 109.1 . . ?
H13A C13 H13B 107.8 . . ?
N2 C14 H14A 109.5 . . ?
N2 C14 H14B 109.5 . . ?
H14A C14 H14B 109.5 . . ?
N2 C14 H14C 109.5 . . ?
H14A C14 H14C 109.5 . . ?
H14B C14 H14C 109.5 . . ?
N2 C15 H15A 109.5 . . ?
N2 C15 H15B 109.5 . . ?
H15A C15 H15B 109.5 . . ?
N2 C15 H15C 109.5 . . ?
H15A C15 H15C 109.5 . . ?
H15B C15 H15C 109.5 . . ?
N3 C16 H16A 109.5 . . ?
N3 C16 H16B 109.5 . . ?
H16A C16 H16B 109.5 . . ?
N3 C16 H16C 109.5 . . ?
H16A C16 H16C 109.5 . . ?
H16B C16 H16C 109.5 . . ?
N3 C17 H17A 109.5 . . ?
N3 C17 H17B 109.5 . . ?
H17A C17 H17B 109.5 . . ?
N3 C17 H17C 109.5 . . ?
H17A C17 H17C 109.5 . . ?
H17B C17 H17C 109.5 . . ?
C19 C18 C6 117.9(2) . . ?
C19 C18 H18A 107.8 . . ?
C6 C18 H18A 107.8 . . ?
C19 C18 H18B 107.8 . . ?
C6 C18 H18B 107.8 . . ?
H18A C18 H18B 107.2 . . ?
O3 C19 C18 109.9(2) . . ?
O3 C19 H19A 109.7 . . ?
C18 C19 H19A 109.7 . . ?
O3 C19 H19B 109.7 . . ?
C18 C19 H19B 109.7 . . ?
H19A C19 H19B 108.2 . . ?
O5 C20 O4 108.2(3) . . ?
O5 C20 H20A 110.1 . . ?
O4 C20 H20A 110.1 . . ?
O5 C20 H20B 110.1 . . ?
O4 C20 H20B 110.1 . . ?
H20A C20 H20B 108.4 . . ?
H1A O6 H1B 111(4) . . ?

loop_
_geom_torsion_atom_site_label_1
_geom_torsion_atom_site_label_2
_geom_torsion_atom_site_label_3
_geom_torsion_atom_site_label_4
_geom_torsion
_geom_torsion_site_symmetry_1
_geom_torsion_site_symmetry_2
_geom_torsion_site_symmetry_3
_geom_torsion_site_symmetry_4
_geom_torsion_publ_flag
O1 P1 N1 C13 -145.7(2) . . . . ?
N3 P1 N1 C13 -23.0(2) . . . . ?
N2 P1 N1 C13 92.4(2) . . . . ?
O1 P1 N1 C1 45.9(2) . . . . ?
N3 P1 N1 C1 168.7(2) . . . . ?
N2 P1 N1 C1 -76.0(2) . . . . ?
O1 P1 N2 C14 -151.3(2) . . . . ?
N3 P1 N2 C14 85.2(3) . . . . ?
N1 P1 N2 C14 -28.8(3) . . . . ?
O1 P1 N2 C15 41.1(3) . . . . ?
N3 P1 N2 C15 -82.5(3) . . . . ?
N1 P1 N2 C15 163.6(2) . . . . ?
O1 P1 N3 C16 -135.1(3) . . . . ?
N1 P1 N3 C16 102.8(3) . . . . ?
N2 P1 N3 C16 -12.9(3) . . . . ?
O1 P1 N3 C17 56.1(3) . . . . ?
N1 P1 N3 C17 -66.0(3) . . . . ?
N2 P1 N3 C17 178.3(3) . . . . ?
C13 N1 C1 C2 -163.6(2) . . . . ?
P1 N1 C1 C2 6.1(3) . . . . ?
C13 N1 C1 C6 68.8(2) . . . . ?
P1 N1 C1 C6 -121.5(2) . . . . ?
N1 C1 C2 C3 165.0(2) . . . . ?
C6 C1 C2 C3 -67.9(3) . . . . ?
C1 C2 C3 O2 171.5(2) . . . . ?
C1 C2 C3 C4 45.2(3) . . . . ?
O2 C3 C4 C5 -140.5(3) . . . . ?
C2 C3 C4 C5 -14.1(4) . . . . ?
C3 C4 C5 C6 1.3(4) . . . . ?
C4 C5 C6 C7 -139.1(3) . . . . ?
C4 C5 C6 C1 -20.0(3) . . . . ?
C4 C5 C6 C18 99.2(3) . . . . ?
N1 C1 C6 C5 -176.82(18) . . . . ?
C2 C1 C6 C5 53.0(2) . . . . ?
N1 C1 C6 C7 -54.9(2) . . . . ?
C2 C1 C6 C7 174.92(19) . . . . ?
N1 C1 C6 C18 63.2(2) . . . . ?
C2 C1 C6 C18 -67.0(2) . . . . ?
C5 C6 C7 C12 145.5(2) . . . . ?
C1 C6 C7 C12 27.5(3) . . . . ?
C18 C6 C7 C12 -91.4(3) . . . . ?
C5 C6 C7 C8 -41.3(3) . . . . ?
C1 C6 C7 C8 -159.4(2) . . . . ?
C18 C6 C7 C8 81.8(3) . . . . ?
C12 C7 C8 C9 0.3(4) . . . . ?
C6 C7 C8 C9 -172.9(2) . . . . ?
C7 C8 C9 C10 2.4(4) . . . . ?
C7 C8 C9 O4 176.6(3) . . . . ?
C20 O4 C9 C8 173.5(3) . . . . ?
C20 O4 C9 C10 -11.7(4) . . . . ?
C20 O5 C10 C11 -170.0(4) . . . . ?
C20 O5 C10 C9 12.7(4) . . . . ?
C8 C9 C10 C11 -2.9(5) . . . . ?
O4 C9 C10 C11 -178.2(3) . . . . ?
C8 C9 C10 O5 174.7(3) . . . . ?
O4 C9 C10 O5 -0.6(4) . . . . ?
O5 C10 C11 C12 -176.4(3) . . . . ?
C9 C10 C11 C12 0.7(4) . . . . ?
C8 C7 C12 C11 -2.4(4) . . . . ?
C6 C7 C12 C11 170.8(2) . . . . ?
C8 C7 C12 C13 173.8(2) . . . . ?
C6 C7 C12 C13 -12.9(4) . . . . ?
C10 C11 C12 C7 1.9(4) . . . . ?
C10 C11 C12 C13 -174.5(2) . . . . ?
C1 N1 C13 C12 -50.4(3) . . . . ?
P1 N1 C13 C12 139.6(2) . . . . ?
C7 C12 C13 N1 23.5(4) . . . . ?
C11 C12 C13 N1 -160.0(2) . . . . ?
C5 C6 C18 C19 68.0(3) . . . . ?
C7 C6 C18 C19 -56.3(3) . . . . ?
C1 C6 C18 C19 -174.5(2) . . . . ?
C6 C18 C19 O3 -67.3(3) . . . . ?
C10 O5 C20 O4 -20.0(4) . . . . ?
C9 O4 C20 O5 19.7(4) . . . . ?

loop_
_geom_hbond_atom_site_label_D
_geom_hbond_atom_site_label_H
_geom_hbond_atom_site_label_A
_geom_hbond_distance_DH
_geom_hbond_distance_HA
_geom_hbond_distance_DA
_geom_hbond_angle_DHA
_geom_hbond_site_symmetry_A
O3 H3 O2 0.83(4) 1.93(4) 2.748(3) 167(4) 1_556
O2 H2 O1 0.86(3) 1.92(4) 2.768(3) 169(3) 2_765
O6 H1A O1 0.82(4) 2.06(4) 2.862(3) 168(5) .
O6 H1B O3 0.86(4) 1.96(4) 2.810(3) 171(6) 2_765

_refine_diff_density_max         0.361
_refine_diff_density_min         -0.319
_refine_diff_density_rms         0.042

_shelxl_version_number           2013-2

_shelx_res_file                  
; 
TITL cu_50512aa in P2(1)2(1)2 
CELL 1.54178  11.8092  22.5105   8.1573  90.000  90.000  90.000 
ZERR    4.00   0.0004   0.0007   0.0003   0.000   0.000   0.000 
LATT -1 
SYMM -X, -Y, Z 
SYMM 0.5-X, 0.5+Y, -Z 
SYMM 0.5+X, 0.5-Y, -Z 
SFAC C  H  N  O  P 
UNIT 80 128 12 24 4 
OMIT 2 0 0 
OMIT  -2.00 136.00 
L.S. 5 
ACTA 
BOND $H 
FMAP 2 
PLAN 1 
SIZE 0.27 0.29 0.39 
DFIX 1.37 0.05 H1A H1B 
DFIX 0.90 0.05 O6 H1A, O6 H1B, O2 H2, O3 H3 
CONF 
EQIV $1 -x+1, -y+1, z 
EQIV $2 x, y, z+1 
HTAB O3 O2_$2 
EQIV $3 -x+2, -y+1, z 
HTAB O2 O1_$3 
HTAB O6 O1 
HTAB O6 O3_$3 
TEMP -50 
WGHT    0.056700    0.089600 
FVAR       0.19077 
MOLE 1 
P1    5    0.702358    0.578102   -0.113290    11.00000    0.02356    0.02753 = 
         0.02955    0.00110   -0.00215    0.00119 
N1    3    0.780982    0.632258   -0.038863    11.00000    0.02321    0.02684 = 
         0.03421   -0.00150   -0.00100    0.00564 
N2    3    0.691557    0.587483   -0.313478    11.00000    0.03671    0.03882 = 
         0.03213    0.00034   -0.00550   -0.00006 
N3    3    0.575910    0.587431   -0.033117    11.00000    0.02552    0.04280 = 
         0.05209    0.00371    0.00173    0.00249 
O1    4    0.751194    0.518887   -0.075236    11.00000    0.03190    0.02883 = 
         0.03503    0.00186   -0.00190    0.00207 
O2    4    1.149993    0.566789   -0.272090    11.00000    0.03503    0.04204 = 
         0.03007    0.00004    0.00225    0.01273 
O3    4    1.090726    0.577758    0.403597    11.00000    0.03240    0.05639 = 
         0.03053    0.00483   -0.00420    0.00244 
O4    4    0.936693    0.787020    0.584233    11.00000    0.04384    0.06223 = 
         0.06288   -0.03841    0.00036    0.00007 
O5    4    0.751278    0.811811    0.524502    11.00000    0.04682    0.05165 = 
         0.07190   -0.03338    0.01028    0.00680 
C1    1    0.905331    0.636840   -0.051905    11.00000    0.02433    0.02455 = 
         0.02949    0.00071   -0.00006    0.00162 
AFIX  13 
H1    2    0.921014    0.675578   -0.104692    11.00000   -1.20000 
AFIX   0 
C2    1    0.963120    0.590003   -0.157789    11.00000    0.02810    0.02962 = 
         0.02607   -0.00317    0.00037    0.00168 
AFIX  23 
H2A   2    0.921327    0.584606   -0.260505    11.00000   -1.20000 
H2B   2    0.965332    0.551872   -0.099905    11.00000   -1.20000 
AFIX   0 
C3    1    1.083171    0.611515   -0.193339    11.00000    0.02617    0.03054 = 
         0.03007    0.00217    0.00416    0.00565 
AFIX  13 
H3A   2    1.076693    0.645111   -0.271092    11.00000   -1.20000 
AFIX   0 
C4    1    1.139511    0.635083   -0.041585    11.00000    0.02382    0.03301 = 
         0.03794    0.00325    0.00137   -0.00045 
AFIX  43 
H4    2    1.218293    0.640954   -0.044583    11.00000   -1.20000 
AFIX   0 
C5    1    1.085581    0.648149    0.096220    11.00000    0.02391    0.02683 = 
         0.03471   -0.00096   -0.00254    0.00003 
AFIX  43 
H5    2    1.128250    0.663432    0.183881    11.00000   -1.20000 
AFIX   0 
C6    1    0.959316    0.639981    0.121289    11.00000    0.02393    0.02195 = 
         0.02878   -0.00152   -0.00123    0.00190 
C7    1    0.904864    0.691434    0.215324    11.00000    0.02809    0.02237 = 
         0.03246    0.00034    0.00364    0.00059 
C8    1    0.960386    0.716862    0.351524    11.00000    0.02786    0.03147 = 
         0.03958   -0.00522    0.00189   -0.00163 
AFIX  43 
H8    2    1.034693    0.705738    0.379173    11.00000   -1.20000 
AFIX   0 
C9    1    0.902965    0.758137    0.442061    11.00000    0.03612    0.03292 = 
         0.04268   -0.01222    0.00543   -0.00488 
C10   1    0.792030    0.773599    0.406975    11.00000    0.04040    0.02505 = 
         0.04899   -0.01044    0.01157    0.00332 
C11   1    0.736228    0.750138    0.275429    11.00000    0.03401    0.02652 = 
         0.04894   -0.00026    0.00242    0.00865 
AFIX  43 
H11   2    0.661222    0.761097    0.251474    11.00000   -1.20000 
AFIX   0 
C12   1    0.794546    0.709146    0.177241    11.00000    0.03070    0.02139 = 
         0.03822   -0.00010    0.00119    0.00321 
C13   1    0.734807    0.688203    0.023767    11.00000    0.02988    0.02811 = 
         0.04132   -0.00012   -0.00429    0.01080 
AFIX  23 
H13A  2    0.654100    0.682918    0.047629    11.00000   -1.20000 
H13B  2    0.741690    0.718801   -0.061111    11.00000   -1.20000 
AFIX   0 
C14   1    0.696855    0.644775   -0.392564    11.00000    0.05729    0.05090 = 
         0.04056    0.01574   -0.00463    0.00343 
AFIX 137 
H14A  2    0.740835    0.641596   -0.492610    11.00000   -1.50000 
H14B  2    0.732466    0.673186   -0.319518    11.00000   -1.50000 
H14C  2    0.620823    0.658046   -0.418711    11.00000   -1.50000 
AFIX   0 
C15   1    0.653528    0.538993   -0.416744    11.00000    0.06522    0.06107 = 
         0.04509   -0.00529   -0.01856   -0.00387 
AFIX 137 
H15A  2    0.576727    0.546680   -0.453189    11.00000   -1.50000 
H15B  2    0.655427    0.502204   -0.354891    11.00000   -1.50000 
H15C  2    0.702992    0.535658   -0.511231    11.00000   -1.50000 
AFIX   0 
C16   1    0.479187    0.612502   -0.116824    11.00000    0.02722    0.09445 = 
         0.07541    0.00385   -0.00506    0.01396 
AFIX 137 
H16A  2    0.413872    0.587040   -0.100632    11.00000   -1.50000 
H16B  2    0.495465    0.615612   -0.233061    11.00000   -1.50000 
H16C  2    0.463317    0.651678   -0.072950    11.00000   -1.50000 
AFIX   0 
C17   1    0.561545    0.579829    0.144178    11.00000    0.04768    0.06207 = 
         0.06018    0.01276    0.01893    0.01230 
AFIX 137 
H17A  2    0.556900    0.618501    0.196201    11.00000   -1.50000 
H17B  2    0.625719    0.558171    0.188187    11.00000   -1.50000 
H17C  2    0.492511    0.557786    0.165442    11.00000   -1.50000 
AFIX   0 
C18   1    0.934412    0.581370    0.215750    11.00000    0.02806    0.02494 = 
         0.03370    0.00044   -0.00211    0.00029 
AFIX  23 
H18A  2    0.852600    0.574262    0.211216    11.00000   -1.20000 
H18B  2    0.971098    0.548791    0.156340    11.00000   -1.20000 
AFIX   0 
C19   1    0.970666    0.577586    0.393196    11.00000    0.03102    0.02798 = 
         0.02999    0.00211    0.00202    0.00394 
AFIX  23 
H19A  2    0.939957    0.611471    0.454133    11.00000   -1.20000 
H19B  2    0.940809    0.541078    0.442338    11.00000   -1.20000 
AFIX   0 
C20   1    0.849445    0.829767    0.613104    11.00000    0.04872    0.07252 = 
         0.08463   -0.05238    0.01031   -0.00223 
AFIX  23 
H20A  2    0.832404    0.831966    0.730525    11.00000   -1.20000 
H20B  2    0.874172    0.869115    0.576203    11.00000   -1.20000 
AFIX   0 
O6    4    0.716033    0.456487    0.226245    11.00000    0.03700    0.06240 = 
         0.05340    0.01846    0.00414    0.00806 
H3    2    1.108321    0.568782    0.498679    11.00000    0.04185 
H2    2    1.172088    0.538090   -0.211067    11.00000    0.04304 
H1A   2    0.730057    0.469503    0.134689    11.00000    0.08496 
H1B   2    0.776936    0.450209    0.281321    11.00000    0.10617 
HKLF 4 
  
REM  cu_50512aa in P2(1)2(1)2 
REM R1 =  0.0339 for    3394 Fo > 4sig(Fo)  and  0.0352 for all    3536 data 
REM    291 parameters refined using      5 restraints 
  
END 
  
WGHT      0.0562      0.0949 
  
REM Highest difference peak  0.361,  deepest hole -0.319,  1-sigma level  0.042 
Q1    1   0.6997  0.5821 -0.2220  11.00000  0.05    0.36 
;
_shelx_res_checksum              79723
####################################################################### 
# 
# This file contains crystal structure data downloaded from the 
# Cambridge Structural Database (CSD) hosted by the Cambridge 
# Crystallographic Data Centre (CCDC).
# 
# Full information about CCDC data access policies and citation 
# guidelines are available at http://www.ccdc.cam.ac.uk/access/V1 
# 
# Audit and citation data items may have been added by the CCDC. 
# Please retain this information to preserve the provenance of 
# this file and to allow appropriate attribution of the data. 
# 
#######################################################################

data_434
_database_code_depnum_ccdc_archive 'CCDC 1537084'
_audit_update_record             
;
2017-03-10 deposited with the CCDC.
2017-07-03 downloaded from the CCDC.
;

_audit_creation_method           SHELXL-97
_chemical_name_systematic        
; 
 ? 
;
_chemical_name_common            ?
_chemical_melting_point          ?
_chemical_formula_moiety         'C23 H35 N4 O4 P'
_chemical_formula_sum            'C23 H35 N4 O4 P'
_chemical_formula_weight         462.52
_chemical_absolute_configuration ad

loop_
_atom_type_symbol
_atom_type_description
_atom_type_scat_dispersion_real
_atom_type_scat_dispersion_imag
_atom_type_scat_source
C C 0.0181 0.0091 'International Tables Vol C Tables 4.2.6.8 and 6.1.1.4'
H H 0.0000 0.0000 'International Tables Vol C Tables 4.2.6.8 and 6.1.1.4'
N N 0.0311 0.0180 'International Tables Vol C Tables 4.2.6.8 and 6.1.1.4'
O O 0.0492 0.0322 'International Tables Vol C Tables 4.2.6.8 and 6.1.1.4'
P P 0.2955 0.4335 'International Tables Vol C Tables 4.2.6.8 and 6.1.1.4'

_symmetry_cell_setting           monoclinic
_symmetry_space_group_name_H-M   'P 21'

loop_
_symmetry_equiv_pos_as_xyz
'x, y, z'
'-x, y+1/2, -z'

_cell_length_a                   11.632(2)
_cell_length_b                   10.796(2)
_cell_length_c                   20.144(4)
_cell_angle_alpha                90.00
_cell_angle_beta                 92.25(3)
_cell_angle_gamma                90.00
_cell_volume                     2527.6(9)
_cell_formula_units_Z            4
_cell_measurement_temperature    173(2)
_cell_measurement_reflns_used    9831
_cell_measurement_theta_min      3.80
_cell_measurement_theta_max      68.44

_exptl_crystal_description       prismatic
_exptl_crystal_colour            colorless
_exptl_crystal_size_max          0.15
_exptl_crystal_size_mid          0.10
_exptl_crystal_size_min          0.08
_exptl_crystal_density_meas      ?
_exptl_crystal_density_diffrn    1.215
_exptl_crystal_density_method    'not measured'
_exptl_crystal_F_000             992
_exptl_absorpt_coefficient_mu    1.247
_exptl_absorpt_correction_type   multi-scan
_exptl_absorpt_correction_T_min  0.6547
_exptl_absorpt_correction_T_max  0.7531
_exptl_absorpt_process_details   SADABS

_exptl_special_details           
; 
 ? 
;

_diffrn_ambient_temperature      173(2)
_diffrn_radiation_wavelength     1.54178
_diffrn_radiation_type           CuK\a
_diffrn_radiation_source         'fine-focus sealed tube'
_diffrn_radiation_monochromator  graphite
_diffrn_measurement_device_type  'Bruker APEX-II CCD'
_diffrn_measurement_method       '\f and \w scans'
_diffrn_detector_area_resol_mean ?
_diffrn_standards_number         0
_diffrn_standards_interval_count ?
_diffrn_standards_interval_time  ?
_diffrn_standards_decay_%        ?
_diffrn_reflns_number            36018
_diffrn_reflns_av_R_equivalents  0.0357
_diffrn_reflns_av_sigmaI/netI    0.0326
_diffrn_reflns_limit_h_min       -14
_diffrn_reflns_limit_h_max       13
_diffrn_reflns_limit_k_min       -13
_diffrn_reflns_limit_k_max       12
_diffrn_reflns_limit_l_min       -24
_diffrn_reflns_limit_l_max       24
_diffrn_reflns_theta_min         3.80
_diffrn_reflns_theta_max         68.44
_reflns_number_total             9086
_reflns_number_gt                8404
_reflns_threshold_expression     >2sigma(I)

_computing_data_collection       'Bruker APEX2'
_computing_cell_refinement       'Bruker SAINT'
_computing_data_reduction        'Bruker SAINT'
_computing_structure_solution    'SHELXS-97 (Sheldrick 2008)'
_computing_structure_refinement  'SHELXL-2014 (Sheldrick 2014)'
_computing_molecular_graphics    'Bruker SHELXTL'
_computing_publication_material  'Bruker SHELXTL'


_refine_special_details          
; 
 Refinement of F^2^ against ALL reflections.  The weighted R-factor wR and 
 goodness of fit S are based on F^2^, conventional R-factors R are based 
 on F, with F set to zero for negative F^2^. The threshold expression of 
 F^2^ > 2sigma(F^2^) is used only for calculating R-factors(gt) etc. and is 
 not relevant to the choice of reflections for refinement.  R-factors based 
 on F^2^ are statistically about twice as large as those based on F, and R- 
 factors based on ALL data will be even larger. 
;

_refine_ls_structure_factor_coef Fsqd
_refine_ls_matrix_type           full
_refine_ls_weighting_scheme      calc
_refine_ls_weighting_details     
'calc w=1/[\s^2^(Fo^2^)+(0.0619P)^2^+0.7297P] where P=(Fo^2^+2Fc^2^)/3'
_atom_sites_solution_primary     direct
_atom_sites_solution_secondary   difmap
_atom_sites_solution_hydrogens   geom
_refine_ls_hydrogen_treatment    mixed
_refine_ls_extinction_method     none
_refine_ls_extinction_coef       ?
_refine_ls_abs_structure_details 'Flack H D (1983), Acta Cryst. A39, 876-881'
_refine_ls_abs_structure_Flack   0.030(16)
_refine_ls_number_reflns         9086
_refine_ls_number_parameters     577
_refine_ls_number_restraints     1
_refine_ls_R_factor_all          0.0457
_refine_ls_R_factor_gt           0.0411
_refine_ls_wR_factor_ref         0.1101
_refine_ls_wR_factor_gt          0.1068
_refine_ls_goodness_of_fit_ref   1.045
_refine_ls_restrained_S_all      1.045
_refine_ls_shift/su_max          0.001
_refine_ls_shift/su_mean         0.000

loop_
_atom_site_label
_atom_site_type_symbol
_atom_site_fract_x
_atom_site_fract_y
_atom_site_fract_z
_atom_site_U_iso_or_equiv
_atom_site_adp_type
_atom_site_occupancy
_atom_site_symmetry_multiplicity
_atom_site_calc_flag
_atom_site_refinement_flags
_atom_site_disorder_assembly
_atom_site_disorder_group
P1 P 0.13538(5) 0.07619(5) 0.45944(3) 0.03172(13) Uani 1 1 d . . .
P2 P 0.67013(5) 0.06765(6) 0.01026(3) 0.03426(14) Uani 1 1 d . . .
O1 O -0.01556(19) 0.0205(2) 0.19433(10) 0.0590(5) Uani 1 1 d . . .
O2 O -0.1189(2) -0.5397(2) 0.22897(10) 0.0679(7) Uani 1 1 d . . .
O3 O -0.25582(18) -0.5642(2) 0.30641(10) 0.0636(6) Uani 1 1 d . . .
O4 O 0.13557(17) 0.03770(17) 0.52925(8) 0.0482(5) Uani 1 1 d . . .
O5 O 0.7321(2) -0.0280(2) -0.26042(10) 0.0668(6) Uani 1 1 d . . .
O6 O 0.61665(15) -0.5147(2) -0.27047(9) 0.0486(5) Uani 1 1 d . . .
O7 O 0.43226(14) -0.55663(17) -0.24422(8) 0.0388(4) Uani 1 1 d . . .
O8 O 0.6114(2) 0.0428(2) 0.07106(12) 0.0772(8) Uani 1 1 d . . .
N1 N 0.15566(17) -0.05152(17) 0.41187(9) 0.0320(4) Uani 1 1 d . . .
N2 N -0.09315(18) -0.4737(2) 0.33514(10) 0.0397(5) Uani 1 1 d . . .
H2A H -0.1240 -0.4705 0.3743 0.048 Uiso 1 1 calc R . .
N3 N 0.01424(18) 0.1351(2) 0.43170(11) 0.0425(5) Uani 1 1 d . . .
N4 N 0.23965(19) 0.1706(2) 0.44452(11) 0.0440(5) Uani 1 1 d . . .
N5 N 0.70966(16) -0.07056(18) -0.02368(9) 0.0324(4) Uani 1 1 d . . .
N6 N 0.55409(18) -0.4905(2) -0.16594(10) 0.0394(5) Uani 1 1 d . . .
H6A H 0.4959 -0.5021 -0.1400 0.047 Uiso 1 1 calc R . .
N7 N 0.7850(2) 0.1504(3) 0.02193(15) 0.0661(8) Uani 1 1 d . . .
N8 N 0.5956(2) 0.1360(2) -0.04829(11) 0.0474(5) Uani 1 1 d . . .
C1 C 0.28827(19) -0.3537(2) 0.39579(12) 0.0329(5) Uani 1 1 d . . .
H1A H 0.2837 -0.4192 0.3643 0.040 Uiso 1 1 calc R . .
C2 C 0.3619(2) -0.3619(2) 0.45196(13) 0.0411(6) Uani 1 1 d . . .
H2B H 0.4087 -0.4333 0.4585 0.049 Uiso 1 1 calc R . .
C3 C 0.3675(2) -0.2681(3) 0.49773(13) 0.0416(6) Uani 1 1 d . . .
H3A H 0.4177 -0.2761 0.5358 0.050 Uiso 1 1 calc R . .
C4 C 0.3006(2) -0.1602(2) 0.48970(12) 0.0380(5) Uani 1 1 d . . .
H4B H 0.3045 -0.0952 0.5215 0.046 Uiso 1 1 calc R . .
C5 C 0.22886(19) -0.1527(2) 0.43339(11) 0.0300(5) Uani 1 1 d . . .
C6 C 0.11395(18) -0.0780(2) 0.34729(11) 0.0289(5) Uani 1 1 d . . .
C7 C 0.0633(2) -0.0020(2) 0.30174(12) 0.0366(5) Uani 1 1 d . . .
H7A H 0.0443 0.0804 0.3137 0.044 Uiso 1 1 calc R . .
C8 C 0.0377(2) -0.0451(2) 0.23443(13) 0.0408(6) Uani 1 1 d . . .
C9 C 0.0820(2) -0.1702(3) 0.21386(12) 0.0418(6) Uani 1 1 d . . .
H9A H 0.1150 -0.1621 0.1695 0.050 Uiso 1 1 calc R . .
H9B H 0.0162 -0.2281 0.2095 0.050 Uiso 1 1 calc R . .
C10 C 0.1729(2) -0.2268(2) 0.26133(11) 0.0345(5) Uani 1 1 d . . .
H10A H 0.2473 -0.1836 0.2567 0.041 Uiso 1 1 calc R . .
H10B H 0.1838 -0.3153 0.2504 0.041 Uiso 1 1 calc R . .
C11 C 0.13388(18) -0.2143(2) 0.33330(10) 0.0271(4) Uani 1 1 d . . .
C12 C 0.22218(18) -0.2482(2) 0.38690(11) 0.0283(4) Uani 1 1 d . . .
C13 C 0.01895(19) -0.2829(2) 0.34410(11) 0.0296(5) Uani 1 1 d . . .
H13A H -0.0010 -0.2728 0.3911 0.036 Uiso 1 1 calc R . .
H13B H -0.0424 -0.2425 0.3164 0.036 Uiso 1 1 calc R . .
C14 C 0.01929(19) -0.4210(2) 0.32778(12) 0.0369(5) Uani 1 1 d . . .
H14A H 0.0431 -0.4331 0.2816 0.044 Uiso 1 1 calc R . .
H14B H 0.0756 -0.4641 0.3578 0.044 Uiso 1 1 calc R . .
C15 C -0.1527(2) -0.5276(3) 0.28461(13) 0.0451(6) Uani 1 1 d . . .
C16 C -0.3262(3) -0.6517(4) 0.26590(17) 0.0751(12) Uani 1 1 d . . .
C17 C -0.3668(4) -0.5895(5) 0.20155(19) 0.0946(16) Uani 1 1 d . . .
H17A H -0.3020 -0.5815 0.1722 0.142 Uiso 1 1 calc R . .
H17B H -0.3973 -0.5072 0.2113 0.142 Uiso 1 1 calc R . .
H17C H -0.4273 -0.6398 0.1797 0.142 Uiso 1 1 calc R . .
C18 C -0.4315(4) -0.6665(6) 0.3090(2) 0.118(2) Uani 1 1 d . . .
H18A H -0.4082 -0.7072 0.3509 0.176 Uiso 1 1 calc R . .
H18B H -0.4898 -0.7170 0.2853 0.176 Uiso 1 1 calc R . .
H18C H -0.4636 -0.5847 0.3184 0.176 Uiso 1 1 calc R . .
C19 C -0.2617(4) -0.7703(4) 0.2576(2) 0.1009(17) Uani 1 1 d . . .
H19A H -0.1965 -0.7561 0.2291 0.151 Uiso 1 1 calc R . .
H19B H -0.3131 -0.8325 0.2370 0.151 Uiso 1 1 calc R . .
H19C H -0.2332 -0.8001 0.3011 0.151 Uiso 1 1 calc R . .
C20 C -0.0003(4) 0.2615(3) 0.4091(2) 0.0783(11) Uani 1 1 d . . .
H20A H -0.0809 0.2753 0.3950 0.117 Uiso 1 1 calc R . .
H20B H 0.0490 0.2764 0.3716 0.117 Uiso 1 1 calc R . .
H20C H 0.0211 0.3184 0.4455 0.117 Uiso 1 1 calc R . .
C21 C -0.0911(2) 0.0682(4) 0.4436(2) 0.0690(9) Uani 1 1 d . . .
H21A H -0.1569 0.1144 0.4245 0.104 Uiso 1 1 calc R . .
H21B H -0.0995 0.0587 0.4916 0.104 Uiso 1 1 calc R . .
H21C H -0.0880 -0.0138 0.4228 0.104 Uiso 1 1 calc R . .
C22 C 0.2917(3) 0.1871(3) 0.38129(15) 0.0604(9) Uani 1 1 d . . .
H22A H 0.3531 0.2492 0.3857 0.091 Uiso 1 1 calc R . .
H22B H 0.2333 0.2152 0.3483 0.091 Uiso 1 1 calc R . .
H22C H 0.3242 0.1082 0.3669 0.091 Uiso 1 1 calc R . .
C23 C 0.2801(4) 0.2593(4) 0.49556(19) 0.0838(13) Uani 1 1 d . . .
H23A H 0.3429 0.3090 0.4785 0.126 Uiso 1 1 calc R . .
H23B H 0.3078 0.2142 0.5353 0.126 Uiso 1 1 calc R . .
H23C H 0.2165 0.3139 0.5070 0.126 Uiso 1 1 calc R . .
C24 C 0.8230(2) -0.3789(2) 0.00524(14) 0.0416(6) Uani 1 1 d . . .
H24A H 0.8449 -0.4461 -0.0220 0.050 Uiso 1 1 calc R . .
C25 C 0.8339(2) -0.3883(3) 0.07388(14) 0.0475(7) Uani 1 1 d . . .
H25A H 0.8638 -0.4620 0.0937 0.057 Uiso 1 1 calc R . .
C26 C 0.8017(2) -0.2916(3) 0.11317(13) 0.0467(7) Uani 1 1 d . . .
H26A H 0.8089 -0.2998 0.1601 0.056 Uiso 1 1 calc R . .
C27 C 0.7584(2) -0.1813(3) 0.08574(13) 0.0413(6) Uani 1 1 d . . .
H27A H 0.7369 -0.1144 0.1132 0.050 Uiso 1 1 calc R . .
C28 C 0.74793(19) -0.1728(2) 0.01719(11) 0.0326(5) Uani 1 1 d . . .
C29 C 0.7294(2) -0.0994(2) -0.08971(12) 0.0324(5) Uani 1 1 d . . .
C30 C 0.7244(3) -0.0273(3) -0.14491(13) 0.0446(6) Uani 1 1 d . . .
H30A H 0.6994 0.0563 -0.1424 0.054 Uiso 1 1 calc R . .
C31 C 0.7580(3) -0.0794(3) -0.20830(13) 0.0494(7) Uani 1 1 d . . .
C32 C 0.8290(3) -0.1968(3) -0.20842(14) 0.0534(7) Uani 1 1 d . . .
H32A H 0.9010 -0.1800 -0.2315 0.064 Uiso 1 1 calc R . .
H32B H 0.7858 -0.2607 -0.2343 0.064 Uiso 1 1 calc R . .
C33 C 0.8600(2) -0.2490(3) -0.13962(14) 0.0444(6) Uani 1 1 d . . .
H33A H 0.9268 -0.2035 -0.1197 0.053 Uiso 1 1 calc R . .
H33B H 0.8815 -0.3374 -0.1434 0.053 Uiso 1 1 calc R . .
C34 C 0.75698(19) -0.2361(2) -0.09522(11) 0.0317(5) Uani 1 1 d . . .
C35 C 0.77961(19) -0.2703(2) -0.02344(12) 0.0336(5) Uani 1 1 d . . .
C36 C 0.6472(2) -0.3016(2) -0.12429(12) 0.0325(5) Uani 1 1 d . . .
H36A H 0.5846 -0.2899 -0.0930 0.039 Uiso 1 1 calc R . .
H36B H 0.6234 -0.2602 -0.1665 0.039 Uiso 1 1 calc R . .
C37 C 0.6602(2) -0.4397(2) -0.13759(13) 0.0394(5) Uani 1 1 d . . .
H37A H 0.7229 -0.4531 -0.1686 0.047 Uiso 1 1 calc R . .
H37B H 0.6809 -0.4830 -0.0955 0.047 Uiso 1 1 calc R . .
C38 C 0.54148(19) -0.5205(2) -0.23045(11) 0.0332(5) Uani 1 1 d . . .
C39 C 0.4015(2) -0.6233(3) -0.30629(14) 0.0460(6) Uani 1 1 d . . .
C40 C 0.2746(2) -0.6461(4) -0.29957(16) 0.0643(9) Uani 1 1 d . . .
H40A H 0.2628 -0.6983 -0.2606 0.096 Uiso 1 1 calc R . .
H40B H 0.2434 -0.6879 -0.3395 0.096 Uiso 1 1 calc R . .
H40C H 0.2350 -0.5668 -0.2942 0.096 Uiso 1 1 calc R . .
C41 C 0.4218(3) -0.5420(4) -0.36565(16) 0.0736(11) Uani 1 1 d . . .
H41A H 0.5046 -0.5286 -0.3695 0.110 Uiso 1 1 calc R . .
H41B H 0.3834 -0.4621 -0.3600 0.110 Uiso 1 1 calc R . .
H41C H 0.3906 -0.5826 -0.4060 0.110 Uiso 1 1 calc R . .
C42 C 0.4677(3) -0.7440(4) -0.3069(2) 0.0808(12) Uani 1 1 d . . .
H42A H 0.5497 -0.7266 -0.3114 0.121 Uiso 1 1 calc R . .
H42B H 0.4395 -0.7947 -0.3445 0.121 Uiso 1 1 calc R . .
H42C H 0.4566 -0.7888 -0.2654 0.121 Uiso 1 1 calc R . .
C43 C 0.4863(3) 0.0780(4) -0.0698(2) 0.0807(11) Uani 1 1 d . . .
H43A H 0.4491 0.1278 -0.1052 0.121 Uiso 1 1 calc R . .
H43B H 0.4358 0.0730 -0.0321 0.121 Uiso 1 1 calc R . .
H43C H 0.5010 -0.0056 -0.0865 0.121 Uiso 1 1 calc R . .
C44 C 0.5917(7) 0.2694(4) -0.0565(4) 0.159(3) Uani 1 1 d . . .
H44A H 0.5421 0.2902 -0.0954 0.238 Uiso 1 1 calc R . .
H44B H 0.6696 0.3007 -0.0630 0.238 Uiso 1 1 calc R . .
H44C H 0.5609 0.3074 -0.0168 0.238 Uiso 1 1 calc R . .
C45 C 0.8700(6) 0.1648(10) -0.0237(5) 0.270(7) Uani 1 1 d . . .
H45A H 0.9317 0.2169 -0.0045 0.406 Uiso 1 1 calc R . .
H45B H 0.8372 0.2042 -0.0640 0.406 Uiso 1 1 calc R . .
H45C H 0.9011 0.0835 -0.0350 0.406 Uiso 1 1 calc R . .
C46 C 0.8227(8) 0.1885(7) 0.0865(3) 0.185(4) Uani 1 1 d . . .
H46A H 0.8936 0.2369 0.0837 0.277 Uiso 1 1 calc R . .
H46B H 0.8374 0.1154 0.1144 0.277 Uiso 1 1 calc R . .
H46C H 0.7631 0.2396 0.1060 0.277 Uiso 1 1 calc R . .

loop_
_atom_site_aniso_label
_atom_site_aniso_U_11
_atom_site_aniso_U_22
_atom_site_aniso_U_33
_atom_site_aniso_U_23
_atom_site_aniso_U_13
_atom_site_aniso_U_12
P1 0.0349(3) 0.0291(3) 0.0315(3) -0.0049(2) 0.0058(2) -0.0008(2)
P2 0.0304(3) 0.0396(3) 0.0330(3) -0.0010(3) 0.0036(2) 0.0047(3)
O1 0.0724(14) 0.0546(12) 0.0483(11) 0.0149(9) -0.0188(10) -0.0025(10)
O2 0.0822(15) 0.0867(17) 0.0344(11) -0.0008(10) -0.0041(10) -0.0370(13)
O3 0.0548(12) 0.0830(16) 0.0514(12) 0.0151(11) -0.0159(10) -0.0399(11)
O4 0.0668(12) 0.0479(11) 0.0307(9) -0.0034(7) 0.0118(8) 0.0089(9)
O5 0.1090(19) 0.0545(13) 0.0378(11) 0.0125(9) 0.0132(11) -0.0184(13)
O6 0.0362(10) 0.0666(13) 0.0439(10) -0.0062(9) 0.0116(8) -0.0015(9)
O7 0.0283(8) 0.0550(11) 0.0333(9) -0.0117(8) 0.0025(7) -0.0002(7)
O8 0.1005(18) 0.0695(16) 0.0653(14) 0.0155(11) 0.0520(13) 0.0292(13)
N1 0.0359(10) 0.0278(10) 0.0321(10) -0.0026(7) -0.0006(8) 0.0006(8)
N2 0.0430(12) 0.0420(11) 0.0341(10) -0.0009(9) 0.0013(9) -0.0170(9)
N3 0.0371(12) 0.0370(11) 0.0536(13) -0.0039(10) 0.0044(9) 0.0032(9)
N4 0.0466(13) 0.0406(12) 0.0453(12) -0.0161(9) 0.0095(10) -0.0123(9)
N5 0.0337(10) 0.0318(10) 0.0318(10) 0.0044(8) 0.0021(8) -0.0022(8)
N6 0.0365(11) 0.0456(12) 0.0363(11) -0.0055(9) 0.0045(8) -0.0078(9)
N7 0.0374(13) 0.0762(19) 0.0840(19) -0.0390(16) -0.0058(13) -0.0011(12)
N8 0.0534(14) 0.0384(12) 0.0493(13) -0.0036(10) -0.0115(10) 0.0112(10)
C1 0.0291(12) 0.0307(12) 0.0392(12) -0.0041(9) 0.0037(9) 0.0007(9)
C2 0.0361(13) 0.0397(14) 0.0473(14) 0.0022(11) -0.0005(11) 0.0083(10)
C3 0.0342(13) 0.0474(15) 0.0425(14) 0.0006(11) -0.0064(10) 0.0035(11)
C4 0.0384(13) 0.0406(13) 0.0346(12) -0.0053(10) -0.0040(10) -0.0004(10)
C5 0.0248(11) 0.0295(11) 0.0360(12) -0.0015(9) 0.0023(9) -0.0003(8)
C6 0.0246(11) 0.0294(11) 0.0327(11) 0.0003(9) 0.0014(8) -0.0056(8)
C7 0.0382(13) 0.0319(12) 0.0396(13) 0.0018(9) 0.0004(10) -0.0022(9)
C8 0.0393(13) 0.0424(14) 0.0404(13) 0.0102(11) -0.0037(11) -0.0111(11)
C9 0.0510(15) 0.0455(14) 0.0287(12) -0.0006(10) 0.0002(11) -0.0134(12)
C10 0.0346(12) 0.0377(13) 0.0318(12) -0.0033(9) 0.0074(9) -0.0089(9)
C11 0.0251(11) 0.0279(11) 0.0286(11) -0.0018(8) 0.0040(8) -0.0034(8)
C12 0.0234(10) 0.0302(11) 0.0315(11) -0.0017(8) 0.0034(8) -0.0044(8)
C13 0.0263(11) 0.0307(11) 0.0319(11) 0.0007(9) 0.0025(9) -0.0041(8)
C14 0.0339(12) 0.0315(11) 0.0453(13) -0.0036(11) 0.0017(9) -0.0084(10)
C15 0.0507(15) 0.0448(14) 0.0389(14) 0.0117(11) -0.0099(11) -0.0210(12)
C16 0.075(2) 0.083(3) 0.064(2) 0.0315(18) -0.0348(17) -0.053(2)
C17 0.098(3) 0.112(3) 0.069(2) 0.038(2) -0.049(2) -0.054(3)
C18 0.077(3) 0.179(5) 0.094(3) 0.058(3) -0.032(2) -0.085(3)
C19 0.126(4) 0.071(3) 0.101(3) 0.027(2) -0.050(3) -0.054(3)
C20 0.077(2) 0.0403(17) 0.116(3) 0.0028(19) -0.012(2) 0.0178(16)
C21 0.0367(15) 0.071(2) 0.100(3) 0.000(2) 0.0109(15) -0.0003(16)
C22 0.069(2) 0.063(2) 0.0508(17) -0.0135(14) 0.0153(15) -0.0310(16)
C23 0.085(3) 0.093(3) 0.075(2) -0.045(2) 0.016(2) -0.040(2)
C24 0.0349(13) 0.0348(12) 0.0541(15) 0.0053(11) -0.0102(11) 0.0023(10)
C25 0.0420(14) 0.0435(15) 0.0556(16) 0.0176(12) -0.0145(12) -0.0028(11)
C26 0.0465(15) 0.0531(16) 0.0395(14) 0.0118(12) -0.0132(12) -0.0111(12)
C27 0.0413(14) 0.0445(14) 0.0378(13) 0.0036(11) -0.0037(10) -0.0049(11)
C28 0.0268(11) 0.0348(12) 0.0360(12) 0.0044(9) -0.0030(9) -0.0048(9)
C29 0.0332(12) 0.0313(12) 0.0329(12) 0.0035(9) 0.0043(9) -0.0016(9)
C30 0.0633(17) 0.0312(12) 0.0399(14) 0.0061(10) 0.0087(12) -0.0036(12)
C31 0.0688(19) 0.0423(15) 0.0378(14) 0.0077(11) 0.0129(13) -0.0145(13)
C32 0.0666(19) 0.0518(17) 0.0439(15) -0.0052(12) 0.0280(13) -0.0066(14)
C33 0.0336(13) 0.0470(15) 0.0532(15) -0.0039(12) 0.0113(11) -0.0002(11)
C34 0.0281(11) 0.0328(12) 0.0343(12) 0.0030(9) 0.0040(9) -0.0006(9)
C35 0.0252(11) 0.0348(12) 0.0404(13) 0.0059(10) -0.0052(9) -0.0014(9)
C36 0.0293(12) 0.0340(12) 0.0343(12) 0.0022(9) 0.0036(9) 0.0007(9)
C37 0.0378(12) 0.0333(13) 0.0464(13) 0.0003(10) -0.0079(10) -0.0002(10)
C38 0.0303(12) 0.0344(12) 0.0348(12) -0.0015(9) 0.0019(9) 0.0043(9)
C39 0.0397(14) 0.0541(16) 0.0439(15) -0.0159(12) 0.0007(11) -0.0035(12)
C40 0.0365(16) 0.100(3) 0.0559(18) -0.0152(18) -0.0013(13) -0.0135(16)
C41 0.079(2) 0.102(3) 0.0393(16) -0.0060(17) -0.0053(15) -0.024(2)
C42 0.063(2) 0.066(2) 0.112(3) -0.039(2) -0.005(2) 0.0062(17)
C43 0.0519(18) 0.089(3) 0.098(3) -0.027(2) -0.0313(18) 0.018(2)
C44 0.213(7) 0.051(3) 0.203(6) 0.034(3) -0.113(6) -0.018(3)
C45 0.118(5) 0.339(12) 0.365(12) -0.269(11) 0.151(7) -0.168(7)
C46 0.280(9) 0.150(6) 0.116(4) 0.002(4) -0.104(5) -0.117(6)

_geom_special_details            
; 
 All esds (except the esd in the dihedral angle between two l.s. planes) 
 are estimated using the full covariance matrix.  The cell esds are taken 
 into account individually in the estimation of esds in distances, angles 
 and torsion angles; correlations between esds in cell parameters are only 
 used when they are defined by crystal symmetry.  An approximate (isotropic) 
 treatment of cell esds is used for estimating esds involving l.s. planes. 
;

loop_
_geom_bond_atom_site_label_1
_geom_bond_atom_site_label_2
_geom_bond_distance
_geom_bond_site_symmetry_2
_geom_bond_publ_flag
P1 O4 1.4663(18) . ?
P1 N4 1.621(2) . ?
P1 N3 1.625(2) . ?
P1 N1 1.7008(19) . ?
P2 O8 1.451(2) . ?
P2 N8 1.615(2) . ?
P2 N7 1.617(3) . ?
P2 N5 1.712(2) . ?
O1 C8 1.224(3) . ?
O2 C15 1.209(3) . ?
O3 C15 1.353(3) . ?
O3 C16 1.475(4) . ?
O5 C31 1.215(3) . ?
O6 C38 1.214(3) . ?
O7 C38 1.348(3) . ?
O7 C39 1.474(3) . ?
N1 C6 1.400(3) . ?
N1 C5 1.442(3) . ?
N2 C15 1.341(3) . ?
N2 C14 1.439(3) . ?
N2 H2A 0.8800 . ?
N3 C20 1.446(4) . ?
N3 C21 1.451(4) . ?
N4 C22 1.443(4) . ?
N4 C23 1.469(4) . ?
N5 C29 1.394(3) . ?
N5 C28 1.437(3) . ?
N6 C38 1.342(3) . ?
N6 C37 1.447(3) . ?
N6 H6A 0.8800 . ?
N7 C45 1.385(7) . ?
N7 C46 1.417(6) . ?
N8 C44 1.450(5) . ?
N8 C43 1.467(4) . ?
C1 C12 1.381(3) . ?
C1 C2 1.395(3) . ?
C1 H1A 0.9500 . ?
C2 C3 1.369(4) . ?
C2 H2B 0.9500 . ?
C3 C4 1.407(4) . ?
C3 H3A 0.9500 . ?
C4 C5 1.384(3) . ?
C4 H4B 0.9500 . ?
C5 C12 1.393(3) . ?
C6 C7 1.349(3) . ?
C6 C11 1.518(3) . ?
C7 C8 1.453(3) . ?
C7 H7A 0.9500 . ?
C8 C9 1.509(4) . ?
C9 C10 1.525(4) . ?
C9 H9A 0.9900 . ?
C9 H9B 0.9900 . ?
C10 C11 1.542(3) . ?
C10 H10A 0.9900 . ?
C10 H10B 0.9900 . ?
C11 C12 1.506(3) . ?
C11 C13 1.551(3) . ?
C13 C14 1.527(3) . ?
C13 H13A 0.9900 . ?
C13 H13B 0.9900 . ?
C14 H14A 0.9900 . ?
C14 H14B 0.9900 . ?
C16 C19 1.497(7) . ?
C16 C17 1.519(4) . ?
C16 C18 1.537(6) . ?
C17 H17A 0.9800 . ?
C17 H17B 0.9800 . ?
C17 H17C 0.9800 . ?
C18 H18A 0.9800 . ?
C18 H18B 0.9800 . ?
C18 H18C 0.9800 . ?
C19 H19A 0.9800 . ?
C19 H19B 0.9800 . ?
C19 H19C 0.9800 . ?
C20 H20A 0.9800 . ?
C20 H20B 0.9800 . ?
C20 H20C 0.9800 . ?
C21 H21A 0.9800 . ?
C21 H21B 0.9800 . ?
C21 H21C 0.9800 . ?
C22 H22A 0.9800 . ?
C22 H22B 0.9800 . ?
C22 H22C 0.9800 . ?
C23 H23A 0.9800 . ?
C23 H23B 0.9800 . ?
C23 H23C 0.9800 . ?
C24 C25 1.387(4) . ?
C24 C35 1.393(3) . ?
C24 H24A 0.9500 . ?
C25 C26 1.371(4) . ?
C25 H25A 0.9500 . ?
C26 C27 1.398(4) . ?
C26 H26A 0.9500 . ?
C27 C28 1.385(3) . ?
C27 H27A 0.9500 . ?
C28 C35 1.391(3) . ?
C29 C30 1.357(3) . ?
C29 C34 1.516(3) . ?
C30 C31 1.463(4) . ?
C30 H30A 0.9500 . ?
C31 C32 1.512(4) . ?
C32 C33 1.526(4) . ?
C32 H32A 0.9900 . ?
C32 H32B 0.9900 . ?
C33 C34 1.530(3) . ?
C33 H33A 0.9900 . ?
C33 H33B 0.9900 . ?
C34 C35 1.505(3) . ?
C34 C36 1.553(3) . ?
C36 C37 1.524(3) . ?
C36 H36A 0.9900 . ?
C36 H36B 0.9900 . ?
C37 H37A 0.9900 . ?
C37 H37B 0.9900 . ?
C39 C40 1.508(4) . ?
C39 C41 1.509(5) . ?
C39 C42 1.514(5) . ?
C40 H40A 0.9800 . ?
C40 H40B 0.9800 . ?
C40 H40C 0.9800 . ?
C41 H41A 0.9800 . ?
C41 H41B 0.9800 . ?
C41 H41C 0.9800 . ?
C42 H42A 0.9800 . ?
C42 H42B 0.9800 . ?
C42 H42C 0.9800 . ?
C43 H43A 0.9800 . ?
C43 H43B 0.9800 . ?
C43 H43C 0.9800 . ?
C44 H44A 0.9800 . ?
C44 H44B 0.9800 . ?
C44 H44C 0.9800 . ?
C45 H45A 0.9800 . ?
C45 H45B 0.9800 . ?
C45 H45C 0.9800 . ?
C46 H46A 0.9800 . ?
C46 H46B 0.9800 . ?
C46 H46C 0.9800 . ?

loop_
_geom_angle_atom_site_label_1
_geom_angle_atom_site_label_2
_geom_angle_atom_site_label_3
_geom_angle
_geom_angle_site_symmetry_1
_geom_angle_site_symmetry_3
_geom_angle_publ_flag
O4 P1 N4 112.52(12) . . ?
O4 P1 N3 114.17(12) . . ?
N4 P1 N3 109.58(13) . . ?
O4 P1 N1 108.40(10) . . ?
N4 P1 N1 106.49(11) . . ?
N3 P1 N1 105.14(11) . . ?
O8 P2 N8 116.35(14) . . ?
O8 P2 N7 113.17(17) . . ?
N8 P2 N7 105.70(15) . . ?
O8 P2 N5 108.61(12) . . ?
N8 P2 N5 104.57(11) . . ?
N7 P2 N5 107.83(12) . . ?
C15 O3 C16 119.2(3) . . ?
C38 O7 C39 120.74(18) . . ?
C6 N1 C5 107.69(18) . . ?
C6 N1 P1 129.66(16) . . ?
C5 N1 P1 122.58(15) . . ?
C15 N2 C14 122.5(2) . . ?
C15 N2 H2A 118.7 . . ?
C14 N2 H2A 118.7 . . ?
C20 N3 C21 115.7(3) . . ?
C20 N3 P1 124.5(2) . . ?
C21 N3 P1 118.3(2) . . ?
C22 N4 C23 113.8(2) . . ?
C22 N4 P1 125.77(18) . . ?
C23 N4 P1 120.1(2) . . ?
C29 N5 C28 108.43(19) . . ?
C29 N5 P2 129.25(16) . . ?
C28 N5 P2 121.52(15) . . ?
C38 N6 C37 122.2(2) . . ?
C38 N6 H6A 118.9 . . ?
C37 N6 H6A 118.9 . . ?
C45 N7 C46 111.9(5) . . ?
C45 N7 P2 125.0(3) . . ?
C46 N7 P2 121.2(4) . . ?
C44 N8 C43 111.6(3) . . ?
C44 N8 P2 123.4(3) . . ?
C43 N8 P2 117.0(2) . . ?
C12 C1 C2 118.6(2) . . ?
C12 C1 H1A 120.7 . . ?
C2 C1 H1A 120.7 . . ?
C3 C2 C1 120.7(2) . . ?
C3 C2 H2B 119.6 . . ?
C1 C2 H2B 119.6 . . ?
C2 C3 C4 121.6(2) . . ?
C2 C3 H3A 119.2 . . ?
C4 C3 H3A 119.2 . . ?
C5 C4 C3 117.1(2) . . ?
C5 C4 H4B 121.5 . . ?
C3 C4 H4B 121.5 . . ?
C4 C5 C12 121.6(2) . . ?
C4 C5 N1 128.3(2) . . ?
C12 C5 N1 110.01(18) . . ?
C7 C6 N1 129.4(2) . . ?
C7 C6 C11 121.9(2) . . ?
N1 C6 C11 108.68(18) . . ?
C6 C7 C8 120.5(2) . . ?
C6 C7 H7A 119.7 . . ?
C8 C7 H7A 119.7 . . ?
O1 C8 C7 120.7(3) . . ?
O1 C8 C9 120.4(2) . . ?
C7 C8 C9 118.9(2) . . ?
C8 C9 C10 115.0(2) . . ?
C8 C9 H9A 108.5 . . ?
C10 C9 H9A 108.5 . . ?
C8 C9 H9B 108.5 . . ?
C10 C9 H9B 108.5 . . ?
H9A C9 H9B 107.5 . . ?
C9 C10 C11 109.4(2) . . ?
C9 C10 H10A 109.8 . . ?
C11 C10 H10A 109.8 . . ?
C9 C10 H10B 109.8 . . ?
C11 C10 H10B 109.8 . . ?
H10A C10 H10B 108.2 . . ?
C12 C11 C6 101.98(17) . . ?
C12 C11 C10 115.78(19) . . ?
C6 C11 C10 108.17(18) . . ?
C12 C11 C13 110.53(17) . . ?
C6 C11 C13 107.36(17) . . ?
C10 C11 C13 112.18(18) . . ?
C1 C12 C5 120.4(2) . . ?
C1 C12 C11 130.8(2) . . ?
C5 C12 C11 108.70(19) . . ?
C14 C13 C11 115.26(19) . . ?
C14 C13 H13A 108.5 . . ?
C11 C13 H13A 108.5 . . ?
C14 C13 H13B 108.5 . . ?
C11 C13 H13B 108.5 . . ?
H13A C13 H13B 107.5 . . ?
N2 C14 C13 110.7(2) . . ?
N2 C14 H14A 109.5 . . ?
C13 C14 H14A 109.5 . . ?
N2 C14 H14B 109.5 . . ?
C13 C14 H14B 109.5 . . ?
H14A C14 H14B 108.1 . . ?
O2 C15 N2 125.0(2) . . ?
O2 C15 O3 126.4(2) . . ?
N2 C15 O3 108.6(2) . . ?
O3 C16 C19 109.9(3) . . ?
O3 C16 C17 109.6(3) . . ?
C19 C16 C17 115.0(4) . . ?
O3 C16 C18 101.0(3) . . ?
C19 C16 C18 112.9(4) . . ?
C17 C16 C18 107.5(4) . . ?
C16 C17 H17A 109.5 . . ?
C16 C17 H17B 109.5 . . ?
H17A C17 H17B 109.5 . . ?
C16 C17 H17C 109.5 . . ?
H17A C17 H17C 109.5 . . ?
H17B C17 H17C 109.5 . . ?
C16 C18 H18A 109.5 . . ?
C16 C18 H18B 109.5 . . ?
H18A C18 H18B 109.5 . . ?
C16 C18 H18C 109.5 . . ?
H18A C18 H18C 109.5 . . ?
H18B C18 H18C 109.5 . . ?
C16 C19 H19A 109.5 . . ?
C16 C19 H19B 109.5 . . ?
H19A C19 H19B 109.5 . . ?
C16 C19 H19C 109.5 . . ?
H19A C19 H19C 109.5 . . ?
H19B C19 H19C 109.5 . . ?
N3 C20 H20A 109.5 . . ?
N3 C20 H20B 109.5 . . ?
H20A C20 H20B 109.5 . . ?
N3 C20 H20C 109.5 . . ?
H20A C20 H20C 109.5 . . ?
H20B C20 H20C 109.5 . . ?
N3 C21 H21A 109.5 . . ?
N3 C21 H21B 109.5 . . ?
H21A C21 H21B 109.5 . . ?
N3 C21 H21C 109.5 . . ?
H21A C21 H21C 109.5 . . ?
H21B C21 H21C 109.5 . . ?
N4 C22 H22A 109.5 . . ?
N4 C22 H22B 109.5 . . ?
H22A C22 H22B 109.5 . . ?
N4 C22 H22C 109.5 . . ?
H22A C22 H22C 109.5 . . ?
H22B C22 H22C 109.5 . . ?
N4 C23 H23A 109.5 . . ?
N4 C23 H23B 109.5 . . ?
H23A C23 H23B 109.5 . . ?
N4 C23 H23C 109.5 . . ?
H23A C23 H23C 109.5 . . ?
H23B C23 H23C 109.5 . . ?
C25 C24 C35 119.5(3) . . ?
C25 C24 H24A 120.3 . . ?
C35 C24 H24A 120.3 . . ?
C26 C25 C24 120.2(2) . . ?
C26 C25 H25A 119.9 . . ?
C24 C25 H25A 119.9 . . ?
C25 C26 C27 121.5(2) . . ?
C25 C26 H26A 119.2 . . ?
C27 C26 H26A 119.2 . . ?
C28 C27 C26 117.8(3) . . ?
C28 C27 H27A 121.1 . . ?
C26 C27 H27A 121.1 . . ?
C27 C28 C35 121.4(2) . . ?
C27 C28 N5 129.4(2) . . ?
C35 C28 N5 109.10(19) . . ?
C30 C29 N5 130.6(2) . . ?
C30 C29 C34 120.1(2) . . ?
N5 C29 C34 109.31(19) . . ?
C29 C30 C31 119.4(3) . . ?
C29 C30 H30A 120.3 . . ?
C31 C30 H30A 120.3 . . ?
O5 C31 C30 120.8(3) . . ?
O5 C31 C32 119.9(3) . . ?
C30 C31 C32 119.2(2) . . ?
C31 C32 C33 114.7(2) . . ?
C31 C32 H32A 108.6 . . ?
C33 C32 H32A 108.6 . . ?
C31 C32 H32B 108.6 . . ?
C33 C32 H32B 108.6 . . ?
H32A C32 H32B 107.6 . . ?
C32 C33 C34 109.5(2) . . ?
C32 C33 H33A 109.8 . . ?
C34 C33 H33A 109.8 . . ?
C32 C33 H33B 109.8 . . ?
C34 C33 H33B 109.8 . . ?
H33A C33 H33B 108.2 . . ?
C35 C34 C29 101.40(19) . . ?
C35 C34 C33 115.3(2) . . ?
C29 C34 C33 107.7(2) . . ?
C35 C34 C36 111.15(19) . . ?
C29 C34 C36 107.30(19) . . ?
C33 C34 C36 112.9(2) . . ?
C28 C35 C24 119.5(2) . . ?
C28 C35 C34 109.8(2) . . ?
C24 C35 C34 130.6(2) . . ?
C37 C36 C34 115.22(19) . . ?
C37 C36 H36A 108.5 . . ?
C34 C36 H36A 108.5 . . ?
C37 C36 H36B 108.5 . . ?
C34 C36 H36B 108.5 . . ?
H36A C36 H36B 107.5 . . ?
N6 C37 C36 110.6(2) . . ?
N6 C37 H37A 109.5 . . ?
C36 C37 H37A 109.5 . . ?
N6 C37 H37B 109.5 . . ?
C36 C37 H37B 109.5 . . ?
H37A C37 H37B 108.1 . . ?
O6 C38 N6 125.2(2) . . ?
O6 C38 O7 125.2(2) . . ?
N6 C38 O7 109.6(2) . . ?
O7 C39 C40 102.1(2) . . ?
O7 C39 C41 110.4(2) . . ?
C40 C39 C41 110.5(3) . . ?
O7 C39 C42 108.7(3) . . ?
C40 C39 C42 111.1(3) . . ?
C41 C39 C42 113.5(3) . . ?
C39 C40 H40A 109.5 . . ?
C39 C40 H40B 109.5 . . ?
H40A C40 H40B 109.5 . . ?
C39 C40 H40C 109.5 . . ?
H40A C40 H40C 109.5 . . ?
H40B C40 H40C 109.5 . . ?
C39 C41 H41A 109.5 . . ?
C39 C41 H41B 109.5 . . ?
H41A C41 H41B 109.5 . . ?
C39 C41 H41C 109.5 . . ?
H41A C41 H41C 109.5 . . ?
H41B C41 H41C 109.5 . . ?
C39 C42 H42A 109.5 . . ?
C39 C42 H42B 109.5 . . ?
H42A C42 H42B 109.5 . . ?
C39 C42 H42C 109.5 . . ?
H42A C42 H42C 109.5 . . ?
H42B C42 H42C 109.5 . . ?
N8 C43 H43A 109.5 . . ?
N8 C43 H43B 109.5 . . ?
H43A C43 H43B 109.5 . . ?
N8 C43 H43C 109.5 . . ?
H43A C43 H43C 109.5 . . ?
H43B C43 H43C 109.5 . . ?
N8 C44 H44A 109.5 . . ?
N8 C44 H44B 109.5 . . ?
H44A C44 H44B 109.5 . . ?
N8 C44 H44C 109.5 . . ?
H44A C44 H44C 109.5 . . ?
H44B C44 H44C 109.5 . . ?
N7 C45 H45A 109.5 . . ?
N7 C45 H45B 109.5 . . ?
H45A C45 H45B 109.5 . . ?
N7 C45 H45C 109.5 . . ?
H45A C45 H45C 109.5 . . ?
H45B C45 H45C 109.5 . . ?
N7 C46 H46A 109.5 . . ?
N7 C46 H46B 109.5 . . ?
H46A C46 H46B 109.5 . . ?
N7 C46 H46C 109.5 . . ?
H46A C46 H46C 109.5 . . ?
H46B C46 H46C 109.5 . . ?

loop_
_geom_torsion_atom_site_label_1
_geom_torsion_atom_site_label_2
_geom_torsion_atom_site_label_3
_geom_torsion_atom_site_label_4
_geom_torsion
_geom_torsion_site_symmetry_1
_geom_torsion_site_symmetry_2
_geom_torsion_site_symmetry_3
_geom_torsion_site_symmetry_4
_geom_torsion_publ_flag
O4 P1 N1 C6 148.0(2) . . . . ?
N4 P1 N1 C6 -90.7(2) . . . . ?
N3 P1 N1 C6 25.5(2) . . . . ?
O4 P1 N1 C5 -35.4(2) . . . . ?
N4 P1 N1 C5 85.9(2) . . . . ?
N3 P1 N1 C5 -157.88(18) . . . . ?
O4 P1 N3 C20 116.3(3) . . . . ?
N4 P1 N3 C20 -11.0(3) . . . . ?
N1 P1 N3 C20 -125.1(3) . . . . ?
O4 P1 N3 C21 -49.2(3) . . . . ?
N4 P1 N3 C21 -176.4(2) . . . . ?
N1 P1 N3 C21 69.5(2) . . . . ?
O4 P1 N4 C22 153.9(3) . . . . ?
N3 P1 N4 C22 -78.0(3) . . . . ?
N1 P1 N4 C22 35.2(3) . . . . ?
O4 P1 N4 C23 -33.4(3) . . . . ?
N3 P1 N4 C23 94.7(3) . . . . ?
N1 P1 N4 C23 -152.1(3) . . . . ?
O8 P2 N5 C29 154.6(2) . . . . ?
N8 P2 N5 C29 29.8(2) . . . . ?
N7 P2 N5 C29 -82.4(2) . . . . ?
O8 P2 N5 C28 -36.8(2) . . . . ?
N8 P2 N5 C28 -161.69(18) . . . . ?
N7 P2 N5 C28 86.1(2) . . . . ?
O8 P2 N7 C45 165.1(7) . . . . ?
N8 P2 N7 C45 -66.5(7) . . . . ?
N5 P2 N7 C45 44.9(7) . . . . ?
O8 P2 N7 C46 2.1(5) . . . . ?
N8 P2 N7 C46 130.5(5) . . . . ?
N5 P2 N7 C46 -118.1(5) . . . . ?
O8 P2 N8 C44 91.7(5) . . . . ?
N7 P2 N8 C44 -34.9(5) . . . . ?
N5 P2 N8 C44 -148.5(5) . . . . ?
O8 P2 N8 C43 -54.6(3) . . . . ?
N7 P2 N8 C43 178.9(2) . . . . ?
N5 P2 N8 C43 65.2(2) . . . . ?
C12 C1 C2 C3 0.8(4) . . . . ?
C1 C2 C3 C4 -0.6(4) . . . . ?
C2 C3 C4 C5 -0.1(4) . . . . ?
C3 C4 C5 C12 0.6(4) . . . . ?
C3 C4 C5 N1 -177.2(2) . . . . ?
C6 N1 C5 C4 170.6(2) . . . . ?
P1 N1 C5 C4 -6.6(3) . . . . ?
C6 N1 C5 C12 -7.3(2) . . . . ?
P1 N1 C5 C12 175.41(15) . . . . ?
C5 N1 C6 C7 -164.5(2) . . . . ?
P1 N1 C6 C7 12.5(4) . . . . ?
C5 N1 C6 C11 15.6(2) . . . . ?
P1 N1 C6 C11 -167.39(16) . . . . ?
N1 C6 C7 C8 173.0(2) . . . . ?
C11 C6 C7 C8 -7.1(3) . . . . ?
C6 C7 C8 O1 174.8(2) . . . . ?
C6 C7 C8 C9 -7.8(3) . . . . ?
O1 C8 C9 C10 164.2(2) . . . . ?
C7 C8 C9 C10 -13.3(3) . . . . ?
C8 C9 C10 C11 46.1(3) . . . . ?
C7 C6 C11 C12 162.8(2) . . . . ?
N1 C6 C11 C12 -17.3(2) . . . . ?
C7 C6 C11 C10 40.3(3) . . . . ?
N1 C6 C11 C10 -139.80(18) . . . . ?
C7 C6 C11 C13 -80.9(3) . . . . ?
N1 C6 C11 C13 99.0(2) . . . . ?
C9 C10 C11 C12 -171.07(19) . . . . ?
C9 C10 C11 C6 -57.4(2) . . . . ?
C9 C10 C11 C13 60.8(2) . . . . ?
C2 C1 C12 C5 -0.3(3) . . . . ?
C2 C1 C12 C11 -178.1(2) . . . . ?
C4 C5 C12 C1 -0.4(3) . . . . ?
N1 C5 C12 C1 177.8(2) . . . . ?
C4 C5 C12 C11 177.8(2) . . . . ?
N1 C5 C12 C11 -4.1(2) . . . . ?
C6 C11 C12 C1 -169.4(2) . . . . ?
C10 C11 C12 C1 -52.2(3) . . . . ?
C13 C11 C12 C1 76.7(3) . . . . ?
C6 C11 C12 C5 12.7(2) . . . . ?
C10 C11 C12 C5 129.9(2) . . . . ?
C13 C11 C12 C5 -101.2(2) . . . . ?
C12 C11 C13 C14 -73.5(2) . . . . ?
C6 C11 C13 C14 176.04(19) . . . . ?
C10 C11 C13 C14 57.3(3) . . . . ?
C15 N2 C14 C13 119.7(3) . . . . ?
C11 C13 C14 N2 -176.08(18) . . . . ?
C14 N2 C15 O2 1.3(5) . . . . ?
C14 N2 C15 O3 -178.1(2) . . . . ?
C16 O3 C15 O2 15.2(5) . . . . ?
C16 O3 C15 N2 -165.4(3) . . . . ?
C15 O3 C16 C19 60.3(4) . . . . ?
C15 O3 C16 C17 -67.1(5) . . . . ?
C15 O3 C16 C18 179.7(3) . . . . ?
C35 C24 C25 C26 0.3(4) . . . . ?
C24 C25 C26 C27 -0.6(4) . . . . ?
C25 C26 C27 C28 0.6(4) . . . . ?
C26 C27 C28 C35 -0.2(4) . . . . ?
C26 C27 C28 N5 -178.0(2) . . . . ?
C29 N5 C28 C27 171.6(2) . . . . ?
P2 N5 C28 C27 1.0(3) . . . . ?
C29 N5 C28 C35 -6.4(3) . . . . ?
P2 N5 C28 C35 -177.08(15) . . . . ?
C28 N5 C29 C30 -168.8(3) . . . . ?
P2 N5 C29 C30 0.9(4) . . . . ?
C28 N5 C29 C34 13.0(2) . . . . ?
P2 N5 C29 C34 -177.30(16) . . . . ?
N5 C29 C30 C31 175.4(3) . . . . ?
C34 C29 C30 C31 -6.6(4) . . . . ?
C29 C30 C31 O5 164.2(3) . . . . ?
C29 C30 C31 C32 -17.6(4) . . . . ?
O5 C31 C32 C33 177.5(3) . . . . ?
C30 C31 C32 C33 -0.7(4) . . . . ?
C31 C32 C33 C34 39.9(3) . . . . ?
C30 C29 C34 C35 167.7(2) . . . . ?
N5 C29 C34 C35 -13.9(2) . . . . ?
C30 C29 C34 C33 46.2(3) . . . . ?
N5 C29 C34 C33 -135.4(2) . . . . ?
C30 C29 C34 C36 -75.7(3) . . . . ?
N5 C29 C34 C36 102.8(2) . . . . ?
C32 C33 C34 C35 -173.2(2) . . . . ?
C32 C33 C34 C29 -60.8(3) . . . . ?
C32 C33 C34 C36 57.5(3) . . . . ?
C27 C28 C35 C24 -0.1(4) . . . . ?
N5 C28 C35 C24 178.1(2) . . . . ?
C27 C28 C35 C34 179.0(2) . . . . ?
N5 C28 C35 C34 -2.8(3) . . . . ?
C25 C24 C35 C28 0.0(4) . . . . ?
C25 C24 C35 C34 -178.8(2) . . . . ?
C29 C34 C35 C28 9.9(2) . . . . ?
C33 C34 C35 C28 126.0(2) . . . . ?
C36 C34 C35 C28 -103.9(2) . . . . ?
C29 C34 C35 C24 -171.2(2) . . . . ?
C33 C34 C35 C24 -55.1(3) . . . . ?
C36 C34 C35 C24 75.0(3) . . . . ?
C35 C34 C36 C37 -73.5(3) . . . . ?
C29 C34 C36 C37 176.4(2) . . . . ?
C33 C34 C36 C37 57.9(3) . . . . ?
C38 N6 C37 C36 105.5(3) . . . . ?
C34 C36 C37 N6 -178.66(19) . . . . ?
C37 N6 C38 O6 3.8(4) . . . . ?
C37 N6 C38 O7 -175.4(2) . . . . ?
C39 O7 C38 O6 15.9(4) . . . . ?
C39 O7 C38 N6 -164.8(2) . . . . ?
C38 O7 C39 C40 179.0(2) . . . . ?
C38 O7 C39 C41 -63.6(3) . . . . ?
C38 O7 C39 C42 61.5(3) . . . . ?

loop_
_geom_hbond_atom_site_label_D
_geom_hbond_atom_site_label_H
_geom_hbond_atom_site_label_A
_geom_hbond_distance_DH
_geom_hbond_distance_HA
_geom_hbond_distance_DA
_geom_hbond_angle_DHA
_geom_hbond_site_symmetry_A
N2 H2A O4 0.88 1.95 2.798(3) 159.9 2_546
N6 H6A O8 0.88 1.96 2.788(3) 155.4 2_645

_diffrn_measured_fraction_theta_max 0.994
_diffrn_reflns_theta_full        68.44
_diffrn_measured_fraction_theta_full 0.994
_refine_diff_density_max         0.519
_refine_diff_density_min         -0.261
_refine_diff_density_rms         0.043
